# Supplementary material for: Early Effects of HTLV-1 Infection on the Activation, Exhaustion, and Differentiation of T-Cells in Humanized NSG Mice
Source: Cells. 2021 Sep 23;10(10):2514. doi: 10.3390/cells10102514 (PMC8534134; doi:10.3390/cells10102514)
Supplement: Supplementary file 1 [file cells-10-02514-s001.zip]

Archive with 1 entries (1 files):
- cells-1324802-supplementary.pdf
